# Supplementary material for: Geophysical constraints on the reliability of solar and wind power worldwide
Source: Nat Commun. 2021 Oct 22;12:6146. doi: 10.1038/s41467-021-26355-z (PMC8536784; doi:10.1038/s41467-021-26355-z)
Supplement: Supplementary file 4 — Supplementary Data 1 [file 41467_2021_26355_MOESM4_ESM.xlsx]

## Sheet: Supplementary Data 1
Summary of country (or region)-level demand data.
Country/region	Demand data type	Year of recent data	Data sources
Afghanistan	Simulated	2020*	Toktarovaa et al., 2019
Albania	Actual	2017	Open Power System Data
Algeria	Simulated	2020	Toktarovaa et al., 2019
Angola	Simulated	2020	Toktarovaa et al., 2019
Antigua and Barbuda	Simulated	2020	Toktarovaa et al., 2019
Argentina	Actual	2015	Toktarovaa et al., 2019
Armenia	Simulated	2020	Toktarovaa et al., 2019
Australia	Actual	2018	Australian Energy Market Operator (AEMO)
Austria	Actual	2017	Open Power System Data
Azerbaijan	Simulated	2020	Toktarovaa et al., 2019
Bahamas, The	Simulated	2020	Toktarovaa et al., 2019
Bahrain	Simulated	2020	Toktarovaa et al., 2019
Bangladesh	Simulated	2020	Toktarovaa et al., 2019
Barbados	Actual	2010	Toktarovaa et al., 2019
Belarus	Simulated	2020	Toktarovaa et al., 2019
Belgium	Actual	2017	Open Power System Data
Belize	Simulated	2020	Toktarovaa et al., 2019
Benin	Simulated	2020	Toktarovaa et al., 2019
Bermuda	Simulated	2020	Toktarovaa et al., 2019
Bhutan	Simulated	2020	Toktarovaa et al., 2019
Bolivia	Simulated	2020	Toktarovaa et al., 2019
Bosnia and Herzegovina	Actual	2017	Open Power System Data
Botswana	Simulated	2020	Toktarovaa et al., 2019
Brazil	Actual	2018	Operador Nacional do Sistema Elétrico (ONS)
Brunei	Simulated	2020	Toktarovaa et al., 2019
Bulgaria	Actual	2017	Open Power System Data
Burundi	Simulated	2020	Toktarovaa et al., 2019
Cameroon	Simulated	2020	Toktarovaa et al., 2019
Canada	Actual	2017	Ontario: Indepedent Electricity System Operator (IESO)
			Alberta: Alberta Electric System Operator (AESO)
Cape Verde	Simulated	2020	Toktarovaa et al., 2019
Central African Republic	Simulated	2020	Toktarovaa et al., 2019
Chad	Simulated	2020	Toktarovaa et al., 2019
Chile	Actual	2017	Coordinador Electrico Nacional
China	Actual	2015	China national power report
Colombia	Actual	2010	Toktarovaa et al., 2019
Comoros	Simulated	2020	Toktarovaa et al., 2019
Ivory Coast	Simulated	2020	Toktarovaa et al., 2019
Costa Rica	Simulated	2020	Toktarovaa et al., 2019
Croatia	Actual	2017	Open Power System Data
Cuba	Simulated	2020	Toktarovaa et al., 2019
Cyprus	Actual	2017	Open Power System Data
Czech Republic	Actual	2017	Open Power System Data
Denmark	Actual	2017	Open Power System Data
Djibouti	Simulated	2020	Toktarovaa et al., 2019
Dominica	Simulated	2020	Toktarovaa et al., 2019
Dominican Republic	Simulated	2020	Toktarovaa et al., 2019
Ecuador	Simulated	2020	Toktarovaa et al., 2019
Egypt	Simulated	2020	Toktarovaa et al., 2019
El Salvador	Simulated	2020	Toktarovaa et al., 2019
Equatorial Guinea	Simulated	2020	Toktarovaa et al., 2019
Eritrea	Simulated	2020	Toktarovaa et al., 2019
Estonia	Actual	2017	Open Power System Data
Ethiopia	Actual	2013	Toktarovaa et al., 2019
Fiji	Simulated	2020	Toktarovaa et al., 2019
Finland	Actual	2017	Open Power System Data
France	Actual	2017	Open Power System Data
Gabon	Simulated	2020	Toktarovaa et al., 2019
Georgia	Simulated	2020	Toktarovaa et al., 2019
Germany	Actual	2017	Open Power System Data
Ghana	Simulated	2020	Toktarovaa et al., 2019
Greece	Actual	2017	Open Power System Data
Guatemala	Simulated	2020	Toktarovaa et al., 2019
Guinea	Simulated	2020	Toktarovaa et al., 2019
Guyana	Simulated	2020	Toktarovaa et al., 2019
Haiti	Simulated	2020	Toktarovaa et al., 2019
Honduras	Simulated	2020	Toktarovaa et al., 2019
Hungary	Actual	2017	Open Power System Data
Iceland	Actual	2017	Open Power System Data
India	Simulated	2020	Toktarovaa et al., 2019
Indonesia	Simulated	2020	Toktarovaa et al., 2019
Iran	Actual	2015	Toktarovaa et al., 2019
Iraq	Simulated	2020	Toktarovaa et al., 2019
Ireland	Actual	2017	Open Power System Data
Israel	Actual	2012	Toktarovaa et al., 2019
Italy	Actual	2016	Open Power System Data
Ivory Coast	Simulated	2020	Toktarovaa et al., 2019
Jamaica	Simulated	2020	Toktarovaa et al., 2019
Japan	Actual	2010	TEPCO Tokyo Electric Power Company
Jordan	Simulated	2020	Toktarovaa et al., 2019
Kazakhstan	Simulated	2020	Toktarovaa et al., 2019
Kenya	Actual	2010	Toktarovaa et al., 2019
Kuwait	Simulated	2020	Toktarovaa et al., 2019
Kyrgyzstan	Simulated	2020	Toktarovaa et al., 2019
Laos	Simulated	2020	Toktarovaa et al., 2019
Latvia	Actual	2017	Open Power System Data
Lebanon	Simulated	2020	Toktarovaa et al., 2019
Lesotho	Simulated	2020	Toktarovaa et al., 2019
Liberia	Simulated	2020	Toktarovaa et al., 2019
Libya	Simulated	2020	Toktarovaa et al., 2019
Lithuania	Actual	2017	Open Power System Data
Luxembourg	Actual	2016	Open Power System Data
Macedonia	Actual	2017	Open Power System Data
Madagascar	Simulated	2020	Toktarovaa et al., 2019
Malawi	Simulated	2020	Toktarovaa et al., 2019
Malaysia	Simulated	2020	Toktarovaa et al., 2019
Maldives	Simulated	2020	Toktarovaa et al., 2019
Mali	Simulated	2020	Toktarovaa et al., 2019
Malta	Simulated	2020	Toktarovaa et al., 2019
Mauritania	Simulated	2020	Toktarovaa et al., 2019
Mauritius	Simulated	2020	Toktarovaa et al., 2019
Mexico	Actual	2011	Toktarovaa et al., 2019
Moldova	Simulated	2020	Toktarovaa et al., 2019
Mongolia	Simulated	2020	Toktarovaa et al., 2019
Montenegro	Actual	2017	Open Power System Data
Morocco	Actual	2010	Toktarovaa et al., 2019
Mozambique	Simulated	2020	Toktarovaa et al., 2019
Namibia	Simulated	2020	Toktarovaa et al., 2019
Nepal	Simulated	2020	Toktarovaa et al., 2019
Netherlands	Actual	2017	Open Power System Data
New Caledonia	Simulated	2020	Toktarovaa et al., 2019
New Zealand	Actual	2018	Electricity Authority
Nicaragua	Simulated	2020	Toktarovaa et al., 2019
Niger	Simulated	2020	Toktarovaa et al., 2019
Nigeria	Simulated	2020	Toktarovaa et al., 2019
Norway	Actual	2017	Open Power System Data
Oman	Simulated	2020	Toktarovaa et al., 2019
Pakistan	Actual	2008	Toktarovaa et al., 2019
Panama	Simulated	2020	Toktarovaa et al., 2019
Papua New Guinea	Simulated	2020	Toktarovaa et al., 2019
Paraguay	Simulated	2020	Toktarovaa et al., 2019
Peru	Simulated	2020	Toktarovaa et al., 2019
Philippines	Simulated	2020	Toktarovaa et al., 2019
Poland	Actual	2017	Open Power System Data
Portugal	Actual	2017	Open Power System Data
Puerto Rico	Simulated	2020	Toktarovaa et al., 2019
Qatar	Simulated	2020	Toktarovaa et al., 2019
Romania	Actual	2017	Open Power System Data
Russia	Actual	2018	Russia's Federal Grid Company
Rwanda	Simulated	2020	Toktarovaa et al., 2019
Sao Tome and Principe	Simulated	2020	Toktarovaa et al., 2019
Saudi Arabia	Actual	2013	Toktarovaa et al., 2019
Senegal	Simulated	2020	Toktarovaa et al., 2019
Serbia	Actual	2017	Open Power System Data
Seychelles	Simulated	2020	Toktarovaa et al., 2019
Sierra Leone	Simulated	2020	Toktarovaa et al., 2019
Singapore	Actual	2018	Singapore's Energy Market Authority
Slovakia	Actual	2017	Open Power System Data
Slovenia	Actual	2017	Open Power System Data
Somalia	Simulated	2020	Toktarovaa et al., 2019
South Africa	Simulated	2020	Toktarovaa et al., 2019
South Korea	Actual	2015	Toktarovaa et al., 2019
Spain	Actual	2017	Open Power System Data
Sri Lanka	Actual	2013	Toktarovaa et al., 2019
St. Vincent and the Grenadines	Actual	2010	Toktarovaa et al., 2019
Sudan	Simulated	2020	Toktarovaa et al., 2019
Swaziland	Simulated	2020	Toktarovaa et al., 2019
Sweden	Actual	2016	Open Power System Data
Switzerland	Actual	2017	Open Power System Data
Syria	Simulated	2020	Toktarovaa et al., 2019
Tajikistan	Simulated	2020	Toktarovaa et al., 2019
Thailand	Simulated	2020	Toktarovaa et al., 2019
Togo	Simulated	2020	Toktarovaa et al., 2019
Trinidad and Tobago	Simulated	2020	Toktarovaa et al., 2019
Tunisia	Actual	2010	Toktarovaa et al., 2019
Turkey	Actual	2016	Open Power System Data
Turkmenistan	Simulated	2020	Toktarovaa et al., 2019
Uganda	Simulated	2020	Toktarovaa et al., 2019
Ukraine	Actual	2018	Open Power System Data
United Arab Emirates	Simulated	2020	Toktarovaa et al., 2019
United Kingdom	Actual	2017	Open Power System Data
United States	Actual	2018	U.S. Electric System Operating Data
Uruguay	Simulated	2020	Toktarovaa et al., 2019
Uzbekistan	Simulated	2020	Toktarovaa et al., 2019
Venezuela	Simulated	2020	Toktarovaa et al., 2019
Vietnam	Simulated	2020	Toktarovaa et al., 2019
Yemen	Simulated	2020	Toktarovaa et al., 2019
Zambia	Simulated	2020	Toktarovaa et al., 2019
Zimbabwe	Simulated	2020	Toktarovaa et al., 2019
