# Supplementary material for: Geophysical constraints on the reliability of solar and wind power worldwide
Source: Nat Commun. 2021 Oct 22;12:6146. doi: 10.1038/s41467-021-26355-z (PMC8536784; doi:10.1038/s41467-021-26355-z)
Supplement: Supplementary file 5 — Supplementary Data 2 [file 41467_2021_26355_MOESM5_ESM.xlsx]

## Sheet: Supplementary Data 2
The estimates of Kendall correlation coefficients.
Country	Coefficient
China	-0.833483
Indonesia	-0.833488
India	-0.833939
Iran	-0.834828
Japan	-0.856397
South Korea	-0.848137
Malaysia	-0.833763
Saudi Arabia	-0.833377
Thailand	-0.83481
Vietnam	-0.83522
France	-0.866114
Germany	-0.877369
Italy	-0.849804
Poland	-0.877287
Russia	-0.899084
Spain	-0.849909
Sweden	-0.885009
Turkey	-0.841871
United Kingdom	-0.908936
Ukraine	-0.868735
Australia	-0.83326
New Zealand	-0.871075
Algeria	-0.833693
Egypt	-0.833927
Libya	-0.833646
Morocco	-0.838478
Mozambique	-0.834243
Nigeria	-0.832605
South Africa	-0.835027
Sudan	-0.833202
Tunisia	-0.839087
Ghana	-0.832862
Argentina	-0.840666
Brazil	-0.83333
Canada	-0.893527
Chile	-0.83622
Colombia	-0.83333
Mexico	-0.833424
Paraguay	-0.841544
Peru	-0.83333
United States	-0.850331
Venezuela	-0.833319
