# Supplementary material for: Geophysical constraints on the reliability of solar and wind power worldwide
Source: Nat Commun. 2021 Oct 22;12:6146. doi: 10.1038/s41467-021-26355-z (PMC8536784; doi:10.1038/s41467-021-26355-z)
Supplement: Supplementary file 6 — Supplementary Data 3 [file 41467_2021_26355_MOESM6_ESM.xlsx]

## Sheet: Supplementary Data 3
Summary of land area and system reliability.
Country	Country area (million km2)	Amount of overbuild	Amount of storage	Reliability achieved	Solar-wind mix （solar fraction）
China	9.6	1	0	0.875	0.2
Indonesia	1.91	1	0	0.835	0.25
India	3.29	1	0	0.859	0.25
Iran	1.65	1	0	0.857	0.3
Japan	0.38	1	0	0.763	0.3
South Korea	0.1	1	0	0.722	0.35
Malaysia	0.33	1	0	0.772	0.35
Saudi Arabia	2.15	1	0	0.865	0.3
Thailand	0.51	1	0	0.793	0.3
Vietnam	0.33	1	0	0.791	0.2
France	0.64	1	0	0.794	0.25
Germany	0.36	1	0	0.778	0.3
Italy	0.3	1	0	0.756	0.35
Poland	0.31	1	0	0.778	0.3
Russia	17.1	1	0	0.909	0.15
Spain	0.51	1	0	0.792	0.3
Sweden	0.45	1	0	0.771	0.15
Turkey	0.78	1	0	0.791	0.3
United Kingdom	0.24	1	0	0.797	0.2
Ukraine	0.6	1	0	0.808	0.25
Australia	7.69	1	0	0.895	0.3
New Zealand	0.27	1	0	0.766	0.25
Algeria	2.38	1	0	0.861	0.35
Egypt	1	1	0	0.882	0.35
Libya	1.76	1	0	0.87	0.4
Morocco	0.45	1	0	0.81	0.3
Mozambique	0.8	1	0	0.83	0.4
Nigeria	0.92	1	0	0.785	0.35
South Africa	1.22	1	0	0.836	0.3
Sudan	1.86	1	0	0.797	0.35
Tunisia	0.16	1	0	0.81	0.35
Ghana	0.24	1	0	0.786	0.4
Argentina	2.78	1	0	0.874	0.2
Brazil	8.52	1	0	0.846	0.3
Canada	9.98	1	0	0.898	0.15
Chile	0.76	1	0	0.838	0.05
Colombia	1.14	1	0	0.803	0.25
Mexico	1.96	1	0	0.846	0.25
Paraguay	0.41	1	0	0.773	0.35
Peru	1.29	1	0	0.811	0.05
United States	9.83	1	0	0.877	0.25
Venezuela	0.92	1	0	0.788	0.25
China	9.6	1.5	0	0.985	0.2
Indonesia	1.91	1.5	0	0.954	0.2
India	3.29	1.5	0	0.962	0.2
Iran	1.65	1.5	0	0.966	0.2
Japan	0.38	1.5	0	0.877	0.25
South Korea	0.1	1.5	0	0.828	0.25
Malaysia	0.33	1.5	0	0.894	0.3
Saudi Arabia	2.15	1.5	0	0.981	0.3
Thailand	0.51	1.5	0	0.904	0.25
Vietnam	0.33	1.5	0	0.92	0.15
France	0.64	1.5	0	0.907	0.2
Germany	0.36	1.5	0	0.886	0.25
Italy	0.3	1.5	0	0.868	0.3
Poland	0.31	1.5	0	0.885	0.25
Russia	17.1	1.5	0	0.995	0.1
Spain	0.51	1.5	0	0.911	0.25
Sweden	0.45	1.5	0	0.895	0.15
Turkey	0.78	1.5	0	0.905	0.25
United Kingdom	0.24	1.5	0	0.903	0.2
Ukraine	0.6	1.5	0	0.921	0.2
Australia	7.69	1.5	0	0.988	0.25
New Zealand	0.27	1.5	0	0.878	0.2
Algeria	2.38	1.5	0	0.976	0.3
Egypt	1	1.5	0	0.976	0.3
Libya	1.76	1.5	0	0.979	0.3
Morocco	0.45	1.5	0	0.933	0.2
Mozambique	0.8	1.5	0	0.949	0.35
Nigeria	0.92	1.5	0	0.906	0.25
South Africa	1.22	1.5	0	0.953	0.2
Sudan	1.86	1.5	0	0.926	0.3
Tunisia	0.16	1.5	0	0.929	0.3
Ghana	0.24	1.5	0	0.892	0.35
Argentina	2.78	1.5	0	0.979	0.2
Brazil	8.52	1.5	0	0.968	0.25
Canada	9.98	1.5	0	0.991	0.15
Chile	0.76	1.5	0	0.942	0.1
Colombia	1.14	1.5	0	0.93	0.2
Mexico	1.96	1.5	0	0.964	0.2
Paraguay	0.41	1.5	0	0.895	0.3
Peru	1.29	1.5	0	0.932	0.1
United States	9.83	1.5	0	0.984	0.25
Venezuela	0.92	1.5	0	0.909	0.2
China	9.6	3	0	1	0.15
Indonesia	1.91	3	0	0.999	0.15
India	3.29	3	0	0.998	0.15
Iran	1.65	3	0	0.999	0.15
Japan	0.38	3	0	0.976	0.15
South Korea	0.1	3	0	0.935	0.15
Malaysia	0.33	3	0	0.981	0.25
Saudi Arabia	2.15	3	0	1	0.2
Thailand	0.51	3	0	0.98	0.2
Vietnam	0.33	3	0	0.992	0.15
France	0.64	3	0	0.986	0.15
Germany	0.36	3	0	0.972	0.2
Italy	0.3	3	0	0.969	0.2
Poland	0.31	3	0	0.972	0.2
Russia	17.1	3	0	1	0.05
Spain	0.51	3	0	0.988	0.15
Sweden	0.45	3	0	0.984	0.1
Turkey	0.78	3	0	0.983	0.15
United Kingdom	0.24	3	0	0.981	0.15
Ukraine	0.6	3	0	0.989	0.15
Australia	7.69	3	0	1	0.25
New Zealand	0.27	3	0	0.972	0.15
Algeria	2.38	3	0	1	0.2
Egypt	1	3	0	0.999	0.2
Libya	1.76	3	0	1	0.2
Morocco	0.45	3	0	0.995	0.15
Mozambique	0.8	3	0	0.997	0.3
Nigeria	0.92	3	0	0.986	0.2
South Africa	1.22	3	0	0.999	0.15
Sudan	1.86	3	0	0.996	0.25
Tunisia	0.16	3	0	0.991	0.2
Ghana	0.24	3	0	0.976	0.25
Argentina	2.78	3	0	1	0.15
Brazil	8.52	3	0	1	0.2
Canada	9.98	3	0	1	0.15
Chile	0.76	3	0	0.995	0.05
Colombia	1.14	3	0	0.997	0.15
Mexico	1.96	3	0	0.999	0.15
Paraguay	0.41	3	0	0.983	0.2
Peru	1.29	3	0	0.996	0.15
United States	9.83	3	0	1	0.2
Venezuela	0.92	3	0	0.989	0.15
China	9.6	1	3	0.911	0.35
Indonesia	1.91	1	3	0.877	0.4
India	3.29	1	3	0.897	0.4
Iran	1.65	1	3	0.894	0.4
Japan	0.38	1	3	0.817	0.4
South Korea	0.1	1	3	0.783	0.45
Malaysia	0.33	1	3	0.823	0.45
Saudi Arabia	2.15	1	3	0.891	0.45
Thailand	0.51	1	3	0.842	0.45
Vietnam	0.33	1	3	0.838	0.35
France	0.64	1	3	0.831	0.3
Germany	0.36	1	3	0.822	0.35
Italy	0.3	1	3	0.812	0.45
Poland	0.31	1	3	0.823	0.35
Russia	17.1	1	3	0.921	0.1
Spain	0.51	1	3	0.843	0.45
Sweden	0.45	1	3	0.803	0.2
Turkey	0.78	1	3	0.839	0.45
United Kingdom	0.24	1	3	0.838	0.25
Ukraine	0.6	1	3	0.846	0.3
Australia	7.69	1	3	0.927	0.35
New Zealand	0.27	1	3	0.811	0.35
Algeria	2.38	1	3	0.894	0.45
Egypt	1	1	3	0.918	0.45
Libya	1.76	1	3	0.912	0.45
Morocco	0.45	1	3	0.858	0.4
Mozambique	0.8	1	3	0.895	0.55
Nigeria	0.92	1	3	0.835	0.5
South Africa	1.22	1	3	0.885	0.45
Sudan	1.86	1	3	0.83	0.5
Tunisia	0.16	1	3	0.857	0.5
Ghana	0.24	1	3	0.873	0.5
Argentina	2.78	1	3	0.902	0.25
Brazil	8.52	1	3	0.88	0.45
Canada	9.98	1	3	0.914	0.15
Chile	0.76	1	3	0.882	0.2
Colombia	1.14	1	3	0.85	0.35
Mexico	1.96	1	3	0.88	0.4
Paraguay	0.41	1	3	0.822	0.5
Peru	1.29	1	3	0.882	0.2
United States	9.83	1	3	0.903	0.4
Venezuela	0.92	1	3	0.83	0.4
China	9.6	1.5	3	0.998	0.3
Indonesia	1.91	1.5	3	0.982	0.35
India	3.29	1.5	3	0.984	0.35
Iran	1.65	1.5	3	0.987	0.3
Japan	0.38	1.5	3	0.927	0.3
South Korea	0.1	1.5	3	0.886	0.35
Malaysia	0.33	1.5	3	0.951	0.35
Saudi Arabia	2.15	1.5	3	0.995	0.35
Thailand	0.51	1.5	3	0.951	0.35
Vietnam	0.33	1.5	3	0.958	0.3
France	0.64	1.5	3	0.936	0.25
Germany	0.36	1.5	3	0.925	0.3
Italy	0.3	1.5	3	0.918	0.35
Poland	0.31	1.5	3	0.924	0.3
Russia	17.1	1.5	3	0.998	0.1
Spain	0.51	1.5	3	0.953	0.35
Sweden	0.45	1.5	3	0.921	0.15
Turkey	0.78	1.5	3	0.945	0.3
United Kingdom	0.24	1.5	3	0.937	0.25
Ukraine	0.6	1.5	3	0.951	0.25
Australia	7.69	1.5	3	0.998	0.3
New Zealand	0.27	1.5	3	0.92	0.3
Algeria	2.38	1.5	3	0.997	0.35
Egypt	1	1.5	3	0.994	0.35
Libya	1.76	1.5	3	0.999	0.35
Morocco	0.45	1.5	3	0.969	0.3
Mozambique	0.8	1.5	3	0.984	0.4
Nigeria	0.92	1.5	3	0.961	0.35
South Africa	1.22	1.5	3	0.986	0.3
Sudan	1.86	1.5	3	0.962	0.4
Tunisia	0.16	1.5	3	0.968	0.35
Ghana	0.24	1.5	3	0.967	0.35
Argentina	2.78	1.5	3	0.991	0.25
Brazil	8.52	1.5	3	0.989	0.35
Canada	9.98	1.5	3	0.996	0.15
Chile	0.76	1.5	3	0.973	0.15
Colombia	1.14	1.5	3	0.973	0.3
Mexico	1.96	1.5	3	0.987	0.35
Paraguay	0.41	1.5	3	0.937	0.35
Peru	1.29	1.5	3	0.984	0.15
United States	9.83	1.5	3	0.996	0.35
Venezuela	0.92	1.5	3	0.947	0.3
China	9.6	3	3	1	0.1
Indonesia	1.91	3	3	1	0.15
India	3.29	3	3	1	0.2
Iran	1.65	3	3	1	0.15
Japan	0.38	3	3	0.993	0.2
South Korea	0.1	3	3	0.969	0.2
Malaysia	0.33	3	3	0.997	0.2
Saudi Arabia	2.15	3	3	1	0.15
Thailand	0.51	3	3	0.995	0.25
Vietnam	0.33	3	3	0.999	0.2
France	0.64	3	3	0.993	0.2
Germany	0.36	3	3	0.988	0.25
Italy	0.3	3	3	0.988	0.25
Poland	0.31	3	3	0.988	0.25
Russia	17.1	3	3	1	0
Spain	0.51	3	3	0.997	0.25
Sweden	0.45	3	3	0.992	0.1
Turkey	0.78	3	3	0.995	0.2
United Kingdom	0.24	3	3	0.992	0.2
Ukraine	0.6	3	3	0.996	0.2
Australia	7.69	3	3	1	0.1
New Zealand	0.27	3	3	0.989	0.2
Algeria	2.38	3	3	1	0.15
Egypt	1	3	3	1	0.15
Libya	1.76	3	3	1	0.15
Morocco	0.45	3	3	1	0.15
Mozambique	0.8	3	3	1	0.3
Nigeria	0.92	3	3	0.999	0.2
South Africa	1.22	3	3	1	0.2
Sudan	1.86	3	3	1	0.2
Tunisia	0.16	3	3	0.998	0.2
Ghana	0.24	3	3	0.997	0.25
Argentina	2.78	3	3	1	0.1
Brazil	8.52	3	3	1	0.1
Canada	9.98	3	3	1	0.1
Chile	0.76	3	3	0.999	0.1
Colombia	1.14	3	3	1	0.15
Mexico	1.96	3	3	1	0.15
Paraguay	0.41	3	3	0.996	0.25
Peru	1.29	3	3	1	0.1
United States	9.83	3	3	1	0.1
Venezuela	0.92	3	3	0.998	0.2
China	9.6	1	12	0.928	0.55
Indonesia	1.91	1	12	0.909	0.65
India	3.29	1	12	0.918	0.6
Iran	1.65	1	12	0.925	0.6
Japan	0.38	1	12	0.881	0.6
South Korea	0.1	1	12	0.861	0.6
Malaysia	0.33	1	12	0.858	0.65
Saudi Arabia	2.15	1	12	0.906	0.7
Thailand	0.51	1	12	0.883	0.65
Vietnam	0.33	1	12	0.887	0.6
France	0.64	1	12	0.861	0.3
Germany	0.36	1	12	0.861	0.4
Italy	0.3	1	12	0.871	0.6
Poland	0.31	1	12	0.863	0.4
Russia	17.1	1	12	0.933	0.1
Spain	0.51	1	12	0.888	0.55
Sweden	0.45	1	12	0.833	0.15
Turkey	0.78	1	12	0.885	0.55
United Kingdom	0.24	1	12	0.875	0.3
Ukraine	0.6	1	12	0.88	0.3
Australia	7.69	1	12	0.943	0.3
New Zealand	0.27	1	12	0.852	0.45
Algeria	2.38	1	12	0.909	0.7
Egypt	1	1	12	0.944	0.6
Libya	1.76	1	12	0.929	0.7
Morocco	0.45	1	12	0.901	0.65
Mozambique	0.8	1	12	0.923	0.7
Nigeria	0.92	1	12	0.867	0.7
South Africa	1.22	1	12	0.938	0.7
Sudan	1.86	1	12	0.856	0.8
Tunisia	0.16	1	12	0.9	0.65
Ghana	0.24	1	12	0.919	0.6
Argentina	2.78	1	12	0.925	0.3
Brazil	8.52	1	12	0.908	0.7
Canada	9.98	1	12	0.931	0.15
Chile	0.76	1	12	0.918	0.3
Colombia	1.14	1	12	0.888	0.6
Mexico	1.96	1	12	0.912	0.7
Paraguay	0.41	1	12	0.882	0.7
Peru	1.29	1	12	0.921	0.5
United States	9.83	1	12	0.916	0.45
Venezuela	0.92	1	12	0.869	0.65
China	9.6	1.5	12	1	0.4
Indonesia	1.91	1.5	12	0.998	0.5
India	3.29	1.5	12	0.997	0.55
Iran	1.65	1.5	12	0.999	0.55
Japan	0.38	1.5	12	0.985	0.55
South Korea	0.1	1.5	12	0.964	0.5
Malaysia	0.33	1.5	12	0.986	0.5
Saudi Arabia	2.15	1.5	12	1	0.6
Thailand	0.51	1.5	12	0.982	0.6
Vietnam	0.33	1.5	12	0.989	0.5
France	0.64	1.5	12	0.957	0.2
Germany	0.36	1.5	12	0.954	0.3
Italy	0.3	1.5	12	0.967	0.55
Poland	0.31	1.5	12	0.955	0.3
Russia	17.1	1.5	12	1	0.1
Spain	0.51	1.5	12	0.981	0.45
Sweden	0.45	1.5	12	0.947	0.1
Turkey	0.78	1.5	12	0.976	0.5
United Kingdom	0.24	1.5	12	0.964	0.25
Ukraine	0.6	1.5	12	0.973	0.25
Australia	7.69	1.5	12	1	0.35
New Zealand	0.27	1.5	12	0.959	0.4
Algeria	2.38	1.5	12	1	0.6
Egypt	1	1.5	12	1	0.55
Libya	1.76	1.5	12	1	0.45
Morocco	0.45	1.5	12	0.994	0.55
Mozambique	0.8	1.5	12	0.996	0.6
Nigeria	0.92	1.5	12	0.988	0.5
South Africa	1.22	1.5	12	1	0.6
Sudan	1.86	1.5	12	0.982	0.6
Tunisia	0.16	1.5	12	0.994	0.55
Ghana	0.24	1.5	12	0.996	0.5
Argentina	2.78	1.5	12	0.997	0.25
Brazil	8.52	1.5	12	0.999	0.55
Canada	9.98	1.5	12	0.999	0.15
Chile	0.76	1.5	12	0.995	0.4
Colombia	1.14	1.5	12	0.997	0.5
Mexico	1.96	1.5	12	0.998	0.55
Paraguay	0.41	1.5	12	0.98	0.55
Peru	1.29	1.5	12	0.999	0.4
United States	9.83	1.5	12	0.999	0.4
Venezuela	0.92	1.5	12	0.982	0.55
China	9.6	3	12	1	0
Indonesia	1.91	3	12	1	0.05
India	3.29	3	12	1	0.15
Iran	1.65	3	12	1	0.15
Japan	0.38	3	12	1	0.35
South Korea	0.1	3	12	0.998	0.4
Malaysia	0.33	3	12	1	0.35
Saudi Arabia	2.15	3	12	1	0.05
Thailand	0.51	3	12	1	0.4
Vietnam	0.33	3	12	1	0.3
France	0.64	3	12	0.998	0.3
Germany	0.36	3	12	0.996	0.35
Italy	0.3	3	12	0.999	0.45
Poland	0.31	3	12	0.997	0.3
Russia	17.1	3	12	1	0
Spain	0.51	3	12	1	0.35
Sweden	0.45	3	12	0.997	0.05
Turkey	0.78	3	12	1	0.4
United Kingdom	0.24	3	12	0.997	0.2
Ukraine	0.6	3	12	0.999	0.3
Australia	7.69	3	12	1	0.05
New Zealand	0.27	3	12	0.999	0.4
Algeria	2.38	3	12	1	0.05
Egypt	1	3	12	1	0.1
Libya	1.76	3	12	1	0.05
Morocco	0.45	3	12	1	0.2
Mozambique	0.8	3	12	1	0.4
Nigeria	0.92	3	12	1	0.25
South Africa	1.22	3	12	1	0.1
Sudan	1.86	3	12	1	0.1
Tunisia	0.16	3	12	1	0.4
Ghana	0.24	3	12	1	0.25
Argentina	2.78	3	12	1	0
Brazil	8.52	3	12	1	0
Canada	9.98	3	12	1	0
Chile	0.76	3	12	1	0.1
Colombia	1.14	3	12	1	0.1
Mexico	1.96	3	12	1	0.1
Paraguay	0.41	3	12	1	0.4
Peru	1.29	3	12	1	0
United States	9.83	3	12	1	0.05
Venezuela	0.92	3	12	1	0.35
