# Supplementary material for: Geophysical constraints on the reliability of solar and wind power worldwide
Source: Nat Commun. 2021 Oct 22;12:6146. doi: 10.1038/s41467-021-26355-z (PMC8536784; doi:10.1038/s41467-021-26355-z)
Supplement: Supplementary file 7 — Supplementary Data 4 [file 41467_2021_26355_MOESM7_ESM.xlsx]

## Sheet: Supplementary Data 4
Classification of multinational regions and continents.
Country/Region	Multinational region	Continent
Aruba	Caribbean	North America
Antigua and Barbuda	Caribbean	North America
Afghanistan	South Asia	Asia
Algeria	Northern Africa	Africa
Azerbaijan	Western Asia	Asia
Albania	Southern Europe	Europe
Armenia	Western Asia	Asia
Andorra	Southern Europe	Europe
Angola	Middle Africa	Africa
American Samoa	Oceania	Oceania
Argentina	South America	South America
Australia	Oceania	Oceania
Austria	Western Europe	Europe
Anguilla	Caribbean	North America
Bahrain	Western Asia	Asia
Barbados	Caribbean	North America
Botswana	Southern Africa	Africa
Bermuda	Northern America	North America
Belgium	Western Europe	Europe
Bahamas	Caribbean	North America
Bangladesh	South Asia	Asia
Belize	Central America	North America
Bosnia and Herzegovina	Southern Europe	Europe
Bolivia	South America	South America
Myanmar	Southeast Asia	Asia
Benin	Western Africa	Africa
Byelarus	Eastern Europe	Europe
Solomon Islands	Oceania	Oceania
Brazil	South America	South America
Bhutan	South Asia	Asia
Bulgaria	Eastern Europe	Europe
Brunei	Southeast Asia	Asia
Burundi	Eastern Africa	Africa
Canada	Northern America	North America
Cambodia	Southeast Asia	Asia
Chad	Middle Africa	Africa
Sri Lanka	South Asia	Asia
Congo	Middle Africa	Africa
Zaire	Middle Africa	Africa
China	Eastern Asia	Asia
Chile	South America	South America
Cayman Islands	Caribbean	North America
Cameroon	Middle Africa	Africa
Comoros	Eastern Africa	Africa
Colombia	South America	South America
Northern Mariana Islands	Oceania	Oceania
Costa Rica	Central America	North America
Central African Republic	Middle Africa	Africa
Cuba	Caribbean	North America
Cape Verde	Western Africa	Africa
Cook Islands	Oceania	Oceania
Cyprus	Western Asia	Asia
Denmark	Northern Europe	Europe
Djibouti	Eastern Africa	Africa
Dominica	Caribbean	North America
Jarvis Island	Oceania	Oceania
Dominican Republic	Caribbean	North America
Ecuador	South America	South America
Egypt	Northern Africa	Africa
Ireland	Northern Europe	Europe
Equatorial Guinea	Middle Africa	Africa
Estonia	Northern Europe	Europe
Eritrea	Eastern Africa	Africa
El Salvador	Central America	North America
Ethiopia	Eastern Africa	Africa
Czech Republic	Eastern Europe	Europe
French Guiana	South America	South America
Finland	Northern Europe	Europe
Fiji	Oceania	Oceania
Falkland Islands (Islas Malvinas)	South America	South America
Federated States of Micronesia	Oceania	Oceania
Faroe Islands	Northern Europe	Europe
French Polynesia	Oceania	Oceania
Baker Island	Oceania	Oceania
France	Western Europe	Europe
Gambia	Western Africa	Africa
Gabon	Middle Africa	Africa
Georgia	Western Asia	Asia
Ghana	Western Africa	Africa
Gibraltar	Southern Europe	Europe
Grenada	Caribbean	North America
Greenland	Northern America	North America
Germany	Western Europe	Europe
Guadeloupe	Caribbean	North America
Guam	Oceania	Oceania
Greece	Southern Europe	Europe
Guatemala	Central America	North America
Guinea	Western Africa	Africa
Guyana	South America	South America
Gaza Strip	Western Asia	Asia
Haiti	Caribbean	North America
Honduras	Central America	North America
Croatia	Southern Europe	Europe
Hungary	Eastern Europe	Europe
Iceland	Northern Europe	Europe
Indonesia	Southeast Asia	Asia
Man, Isle of	Northern Europe	Europe
India	South Asia	Asia
British Indian Ocean Territory	South Asia	Asia
Iran	Western Asia	Asia
Israel	Western Asia	Asia
Italy	Southern Europe	Europe
Ivory Coast	Western Africa	Africa
Iraq	Western Asia	Asia
Japan	Eastern Asia	Asia
Jamaica	Caribbean	North America
Jordan	Western Asia	Asia
Kenya	Eastern Africa	Africa
Kyrgyzstan	Central Asia	Asia
North Korea	Eastern Asia	Asia
Kiribati	Oceania	Oceania
South Korea	Eastern Asia	Asia
Kuwait	Western Asia	Asia
Kazakhstan	Central Asia	Asia
Laos	Southeast Asia	Asia
Lebanon	Western Asia	Asia
Latvia	Northern Europe	Europe
Lithuania	Northern Europe	Europe
Liberia	Western Africa	Africa
Slovakia	Eastern Europe	Europe
Liechtenstein	Western Europe	Europe
Lesotho	Southern Africa	Africa
Luxembourg	Western Europe	Europe
Libya	Northern Africa	Africa
Madagascar	Eastern Africa	Africa
Martinique	Caribbean	North America
Macau	Eastern Asia	Asia
Moldova	Eastern Europe	Europe
Mayotte	Eastern Africa	Africa
Mongolia	Eastern Asia	Asia
Montserrat	Northern America	North America
Malawi	Eastern Africa	Africa
Macedonia	Southern Europe	Europe
Mali	Western Africa	Africa
Monaco	Western Europe	Europe
Morocco	Northern Africa	Africa
Mauritius	Eastern Africa	Africa
Mauritania	Western Africa	Africa
Malta	Southern Europe	Europe
Oman	Western Asia	Asia
Maldives	South Asia	Asia
Montenegro	Southern Europe	Europe
Mexico	Central America	North America
Malaysia	Southeast Asia	Asia
Mozambique	Eastern Africa	Africa
New Caledonia	Oceania	Oceania
Niue	Oceania	Oceania
Norfolk Island	Oceania	Oceania
Niger	Western Africa	Africa
Vanuatu	Oceania	Oceania
Nigeria	Western Africa	Africa
Netherlands	Western Europe	Europe
Norway	Northern Europe	Europe
Nepal	South Asia	Asia
Nauru	Oceania	Oceania
Suriname	South America	South America
Netherlands Antilles	Caribbean	North America
Nicaragua	Central America	North America
New Zealand	Oceania	Oceania
Paraguay	South America	South America
Pitcairn Islands	Oceania	Oceania
Peru	South America	South America
Paracel Islands	Eastern Asia	Asia
Spratly Islands	Eastern Asia	Asia
Pakistan	South Asia	Asia
Poland	Eastern Europe	Europe
Panama	Central America	North America
Portugal	Southern Europe	Europe
Papua New Guinea	Oceania	Oceania
Pacific Islands (Palau)	Oceania	Oceania
Guinea Bissau	Western Africa	Africa
Qatar	Western Asia	Asia
Reunion	Eastern Africa	Africa
Marshall Islands	Oceania	Oceania
Romania	Eastern Europe	Europe
Philippines	Southeast Asia	Asia
Puerto Rico	Caribbean	North America
Russia	Eastern Europe	Europe
Rwanda	Eastern Africa	Africa
Saudi Arabia	Western Asia	Asia
St. Pierre and Miquelon	Northern America	North America
St. Kitts and Nevis	Caribbean	North America
Seychelles	Eastern Africa	Africa
South Africa	Southern Africa	Africa
Senegal	Western Africa	Africa
St. Helena	Western Africa	Africa
Slovenia	Southern Europe	Europe
Sierra Leone	Western Africa	Africa
San Marino	Southern Europe	Europe
Singapore	Southeast Asia	Asia
Somalia	Eastern Africa	Africa
Spain	Southern Europe	Europe
Serbia	Southern Europe	Europe
St. Lucia	Caribbean	North America
Sudan	Northern Africa	Africa
Sweden	Northern Europe	Europe
Syria	Western Asia	Asia
Switzerland	Western Europe	Europe
United Arab Emirates	Western Asia	Asia
Trinidad and Tobago	Caribbean	North America
Thailand	Southeast Asia	Asia
Tajikistan	Central Asia	Asia
Turks and Caicos Islands	Caribbean	North America
Tokelau	Oceania	Oceania
Tonga	Oceania	Oceania
Togo	Western Africa	Africa
Sao Tome and Principe	Middle Africa	Africa
Tunisia	Northern Africa	Africa
Turkey	Western Asia	Asia
Tuvalu	Oceania	Oceania
Taiwan	Eastern Asia	Asia
Turkmenistan	Central Asia	Asia
Tanzania United Republic	Eastern Africa	Africa
Uganda	Eastern Africa	Africa
United Kingdom	Western Europe	Europe
Ukraine	Eastern Europe	Europe
United States	Northern America	North America
Burkina Faso	Western Africa	Africa
Uruguay	South America	South America
Uzbekistan	Central Asia	Asia
Vincent and the Grenadines	Caribbean	North America
Venezuela	South America	South America
British Virgin Islands	Caribbean	North America
Vietnam	Southeast Asia	Asia
Virgin Islands	Caribbean	North America
Namibia	Southern Africa	Africa
West Bank	Western Asia	Asia
Western Sahara	Northern Africa	Africa
Western Samoa	Oceania	Oceania
Swaziland	Southern Africa	Africa
Yemen	Western Asia	Asia
Zambia	Eastern Africa	Africa
Zimbabwe	Eastern Africa	Africa
