# Supplementary material for: Geophysical constraints on the reliability of solar and wind power worldwide
Source: Nat Commun. 2021 Oct 22;12:6146. doi: 10.1038/s41467-021-26355-z (PMC8536784; doi:10.1038/s41467-021-26355-z)
Supplement: Supplementary file 8 — Supplementary Data 5 [file 41467_2021_26355_MOESM8_ESM.xlsx]

## Sheet: Supplementary Data 5
Summary of installed capacities by varying the solar and wind resource mix, and energy storage.
Country	Parameter	Solar fraction
		0	0.05	0.1	0.15	0.2	0.25	0.3	0.35	0.4	0.45	0.5	0.55	0.6	0.65	0.7	0.75	0.8	0.85	0.9	0.95	1
China	Solar capacity (TW)	0	0.140875	0.28175	0.422624	0.563499	0.704374	0.845249	0.986123	1.127	1.26787	1.40875	1.54962	1.6905	1.83137	1.97225	2.11312	2.254	2.39487	2.53575	2.67662	2.8175
	Wind capacity (TW)	2.57572	2.44694	2.31815	2.18937	2.06058	1.93179	1.80301	1.67422	1.54543	1.41665	1.28786	1.15908	1.03029	0.901504	0.772717	0.643931	0.515145	0.386359	0.257572	0.128786	0
	3h storage (TWh)	2.24164	2.24164	2.24164	2.24164	2.24164	2.24164	2.24164	2.24164	2.24164	2.24164	2.24164	2.24164	2.24164	2.24164	2.24164	2.24164	2.24164	2.24164	2.24164	2.24164	2.24164
	12h storage (TWh)	8.96656	8.96656	8.96656	8.96656	8.96656	8.96656	8.96656	8.96656	8.96656	8.96656	8.96656	8.96656	8.96656	8.96656	8.96656	8.96656	8.96656	8.96656	8.96656	8.96656	8.96656
Indonesia	Solar capacity (TW)	0	0.0138152	0.0276304	0.0414455	0.0552607	0.0690759	0.0828911	0.0967063	0.110521	0.124337	0.138152	0.151967	0.165782	0.179597	0.193413	0.207228	0.221043	0.234858	0.248673	0.262488	0.276304
	Wind capacity (TW)	0.373684	0.355	0.336315	0.317631	0.298947	0.280263	0.261579	0.242894	0.22421	0.205526	0.186842	0.168158	0.149473	0.130789	0.112105	0.0934209	0.0747367	0.0560526	0.0373684	0.0186842	0
	3h storage (TWh)	0.162904	0.162904	0.162904	0.162904	0.162904	0.162904	0.162904	0.162904	0.162904	0.162904	0.162904	0.162904	0.162904	0.162904	0.162904	0.162904	0.162904	0.162904	0.162904	0.162904	0.162904
	12h storage (TWh)	0.651615	0.651615	0.651615	0.651615	0.651615	0.651615	0.651615	0.651615	0.651615	0.651615	0.651615	0.651615	0.651615	0.651615	0.651615	0.651615	0.651615	0.651615	0.651615	0.651615	0.651615
India	Solar capacity (TW)	0	0.042878	0.085756	0.128634	0.171512	0.21439	0.257268	0.300146	0.343024	0.385902	0.42878	0.471658	0.514536	0.557414	0.600292	0.64317	0.686048	0.728926	0.771804	0.814682	0.85756
	Wind capacity (TW)	1.10522	1.04996	0.994697	0.939436	0.884175	0.828914	0.773653	0.718392	0.663131	0.60787	0.552609	0.497348	0.442087	0.386827	0.331566	0.276305	0.221044	0.165783	0.110522	0.0552609	0
	3h storage (TWh)	0.650819	0.650819	0.650819	0.650819	0.650819	0.650819	0.650819	0.650819	0.650819	0.650819	0.650819	0.650819	0.650819	0.650819	0.650819	0.650819	0.650819	0.650819	0.650819	0.650819	0.650819
	12h storage (TWh)	2.60327	2.60327	2.60327	2.60327	2.60327	2.60327	2.60327	2.60327	2.60327	2.60327	2.60327	2.60327	2.60327	2.60327	2.60327	2.60327	2.60327	2.60327	2.60327	2.60327	2.60327
Iran	Solar capacity (TW)	0	0.00526965	0.0105393	0.0158089	0.0210786	0.0263482	0.0316179	0.0368875	0.0421572	0.0474268	0.0526965	0.0579661	0.0632358	0.0685054	0.073775	0.0790447	0.0843143	0.089584	0.0948536	0.100123	0.105393
	Wind capacity (TW)	0.112069	0.106466	0.100862	0.0952589	0.0896554	0.0840519	0.0784485	0.072845	0.0672416	0.0616381	0.0560346	0.0504312	0.0448277	0.0392242	0.0336208	0.0280173	0.0224139	0.0168104	0.0112069	0.00560346	0
	3h storage (TWh)	0.0923573	0.0923573	0.0923573	0.0923573	0.0923573	0.0923573	0.0923573	0.0923573	0.0923573	0.0923573	0.0923573	0.0923573	0.0923573	0.0923573	0.0923573	0.0923573	0.0923573	0.0923573	0.0923573	0.0923573	0.0923573
	12h storage (TWh)	0.369429	0.369429	0.369429	0.369429	0.369429	0.369429	0.369429	0.369429	0.369429	0.369429	0.369429	0.369429	0.369429	0.369429	0.369429	0.369429	0.369429	0.369429	0.369429	0.369429	0.369429
Japan	Solar capacity (TW)	0	0.0253471	0.0506943	0.0760414	0.101389	0.126736	0.152083	0.17743	0.202777	0.228124	0.253471	0.278818	0.304166	0.329513	0.35486	0.380207	0.405554	0.430901	0.456248	0.481595	0.506943
	Wind capacity (TW)	0.426114	0.404808	0.383503	0.362197	0.340891	0.319586	0.29828	0.276974	0.255668	0.234363	0.213057	0.191751	0.170446	0.14914	0.127834	0.106529	0.0852228	0.0639171	0.0426114	0.0213057	0
	3h storage (TWh)	0.338099	0.338099	0.338099	0.338099	0.338099	0.338099	0.338099	0.338099	0.338099	0.338099	0.338099	0.338099	0.338099	0.338099	0.338099	0.338099	0.338099	0.338099	0.338099	0.338099	0.338099
	12h storage (TWh)	1.35239	1.35239	1.35239	1.35239	1.35239	1.35239	1.35239	1.35239	1.35239	1.35239	1.35239	1.35239	1.35239	1.35239	1.35239	1.35239	1.35239	1.35239	1.35239	1.35239	1.35239
South Korea	Solar capacity (TW)	0	0.0120928	0.0241856	0.0362783	0.0483711	0.0604639	0.0725567	0.0846494	0.0967422	0.108835	0.120928	0.133021	0.145113	0.157206	0.169299	0.181392	0.193484	0.205577	0.21767	0.229763	0.241856
	Wind capacity (TW)	0.233593	0.221913	0.210233	0.198554	0.186874	0.175195	0.163515	0.151835	0.140156	0.128476	0.116796	0.105117	0.0934371	0.0817575	0.0700778	0.0583982	0.0467186	0.0350389	0.0233593	0.0116796	0
	3h storage (TWh)	0.170872	0.170872	0.170872	0.170872	0.170872	0.170872	0.170872	0.170872	0.170872	0.170872	0.170872	0.170872	0.170872	0.170872	0.170872	0.170872	0.170872	0.170872	0.170872	0.170872	0.170872
	12h storage (TWh)	0.683487	0.683487	0.683487	0.683487	0.683487	0.683487	0.683487	0.683487	0.683487	0.683487	0.683487	0.683487	0.683487	0.683487	0.683487	0.683487	0.683487	0.683487	0.683487	0.683487	0.683487
Malaysia	Solar capacity (TW)	0	0.00507641	0.0101528	0.0152292	0.0203057	0.0253821	0.0304585	0.0355349	0.0406113	0.0456877	0.0507641	0.0558406	0.060917	0.0659934	0.0710698	0.0761462	0.0812226	0.086299	0.0913755	0.0964519	0.101528
	Wind capacity (TW)	0.136777	0.129938	0.123099	0.116261	0.109422	0.102583	0.095744	0.0889052	0.0820663	0.0752274	0.0683886	0.0615497	0.0547109	0.047872	0.0410331	0.0341943	0.0273554	0.0205166	0.0136777	0.00683886	0
	3h storage (TWh)	0.054994	0.054994	0.054994	0.054994	0.054994	0.054994	0.054994	0.054994	0.054994	0.054994	0.054994	0.054994	0.054994	0.054994	0.054994	0.054994	0.054994	0.054994	0.054994	0.054994	0.054994
	12h storage (TWh)	0.219976	0.219976	0.219976	0.219976	0.219976	0.219976	0.219976	0.219976	0.219976	0.219976	0.219976	0.219976	0.219976	0.219976	0.219976	0.219976	0.219976	0.219976	0.219976	0.219976	0.219976
Saudi Arabia	Solar capacity (TW)	0	0.00599998	0.012	0.0179999	0.0239999	0.0299999	0.0359999	0.0419999	0.0479998	0.0539998	0.0599998	0.0659998	0.0719998	0.0779997	0.0839997	0.0899997	0.0959997	0.102	0.108	0.114	0.12
	Wind capacity (TW)	0.114164	0.108455	0.102747	0.097039	0.0913308	0.0856226	0.0799145	0.0742063	0.0684981	0.0627899	0.0570818	0.0513736	0.0456654	0.0399572	0.0342491	0.0285409	0.0228327	0.0171245	0.0114164	0.00570818	0
	3h storage (TWh)	0.106051	0.106051	0.106051	0.106051	0.106051	0.106051	0.106051	0.106051	0.106051	0.106051	0.106051	0.106051	0.106051	0.106051	0.106051	0.106051	0.106051	0.106051	0.106051	0.106051	0.106051
	12h storage (TWh)	0.424203	0.424203	0.424203	0.424203	0.424203	0.424203	0.424203	0.424203	0.424203	0.424203	0.424203	0.424203	0.424203	0.424203	0.424203	0.424203	0.424203	0.424203	0.424203	0.424203	0.424203
Thailand	Solar capacity (TW)	0	0.00690129	0.0138026	0.0207039	0.0276052	0.0345065	0.0414078	0.0483091	0.0552103	0.0621116	0.0690129	0.0759142	0.0828155	0.0897168	0.0966181	0.103519	0.110421	0.117322	0.124223	0.131125	0.138026
	Wind capacity (TW)	0.178113	0.169208	0.160302	0.151396	0.142491	0.133585	0.124679	0.115774	0.106868	0.0979623	0.0890566	0.0801509	0.0712453	0.0623396	0.053434	0.0445283	0.0356226	0.026717	0.0178113	0.00890566	0
	3h storage (TWh)	0.0861818	0.0861818	0.0861818	0.0861818	0.0861818	0.0861818	0.0861818	0.0861818	0.0861818	0.0861818	0.0861818	0.0861818	0.0861818	0.0861818	0.0861818	0.0861818	0.0861818	0.0861818	0.0861818	0.0861818	0.0861818
	12h storage (TWh)	0.344727	0.344727	0.344727	0.344727	0.344727	0.344727	0.344727	0.344727	0.344727	0.344727	0.344727	0.344727	0.344727	0.344727	0.344727	0.344727	0.344727	0.344727	0.344727	0.344727	0.344727
Vietnam	Solar capacity (TW)	0	0.00528535	0.0105707	0.0158561	0.0211414	0.0264268	0.0317121	0.0369975	0.0422828	0.0475682	0.0528535	0.0581389	0.0634242	0.0687096	0.0739949	0.0792803	0.0845656	0.089851	0.0951363	0.100422	0.105707
	Wind capacity (TW)	0.150398	0.142878	0.135358	0.127838	0.120318	0.112799	0.105279	0.0977587	0.0902388	0.0827189	0.075199	0.0676791	0.0601592	0.0526393	0.0451194	0.0375995	0.0300796	0.0225597	0.0150398	0.0075199	0
	3h storage (TWh)	0.0674565	0.0674565	0.0674565	0.0674565	0.0674565	0.0674565	0.0674565	0.0674565	0.0674565	0.0674565	0.0674565	0.0674565	0.0674565	0.0674565	0.0674565	0.0674565	0.0674565	0.0674565	0.0674565	0.0674565	0.0674565
	12h storage (TWh)	0.269826	0.269826	0.269826	0.269826	0.269826	0.269826	0.269826	0.269826	0.269826	0.269826	0.269826	0.269826	0.269826	0.269826	0.269826	0.269826	0.269826	0.269826	0.269826	0.269826	0.269826
France	Solar capacity (TW)	0	0.0130481	0.0260961	0.0391442	0.0521922	0.0652403	0.0782883	0.0913364	0.104384	0.117432	0.130481	0.143529	0.156577	0.169625	0.182673	0.195721	0.208769	0.221817	0.234865	0.247913	0.260961
	Wind capacity (TW)	0.176932	0.168086	0.159239	0.150393	0.141546	0.132699	0.123853	0.115006	0.106159	0.0973128	0.0884662	0.0796196	0.0707729	0.0619263	0.0530797	0.0442331	0.0353865	0.0265399	0.0176932	0.00884662	0
	3h storage (TWh)	0.163944	0.163944	0.163944	0.163944	0.163944	0.163944	0.163944	0.163944	0.163944	0.163944	0.163944	0.163944	0.163944	0.163944	0.163944	0.163944	0.163944	0.163944	0.163944	0.163944	0.163944
	12h storage (TWh)	0.655777	0.655777	0.655777	0.655777	0.655777	0.655777	0.655777	0.655777	0.655777	0.655777	0.655777	0.655777	0.655777	0.655777	0.655777	0.655777	0.655777	0.655777	0.655777	0.655777	0.655777
Germany	Solar capacity (TW)	0	0.0142309	0.0284617	0.0426926	0.0569234	0.0711543	0.0853852	0.099616	0.113847	0.128078	0.142309	0.156539	0.17077	0.185001	0.199232	0.213463	0.227694	0.241925	0.256155	0.270386	0.284617
	Wind capacity (TW)	0.162869	0.154725	0.146582	0.138438	0.130295	0.122152	0.114008	0.105865	0.0977212	0.0895778	0.0814343	0.0732909	0.0651475	0.057004	0.0488606	0.0407172	0.0325737	0.0244303	0.0162869	0.00814343	0
	3h storage (TWh)	0.172842	0.172842	0.172842	0.172842	0.172842	0.172842	0.172842	0.172842	0.172842	0.172842	0.172842	0.172842	0.172842	0.172842	0.172842	0.172842	0.172842	0.172842	0.172842	0.172842	0.172842
	12h storage (TWh)	0.691367	0.691367	0.691367	0.691367	0.691367	0.691367	0.691367	0.691367	0.691367	0.691367	0.691367	0.691367	0.691367	0.691367	0.691367	0.691367	0.691367	0.691367	0.691367	0.691367	0.691367
Italy	Solar capacity (TW)	0	0.00795439	0.0159088	0.0238632	0.0318176	0.0397719	0.0477263	0.0556807	0.0636351	0.0715895	0.0795439	0.0874983	0.0954527	0.103407	0.111361	0.119316	0.12727	0.135225	0.143179	0.151133	0.159088
	Wind capacity (TW)	0.170415	0.161895	0.153374	0.144853	0.136332	0.127812	0.119291	0.11077	0.102249	0.0937285	0.0852077	0.076687	0.0681662	0.0596454	0.0511246	0.0426039	0.0340831	0.0255623	0.0170415	0.00852077	0
	3h storage (TWh)	0.107398	0.107398	0.107398	0.107398	0.107398	0.107398	0.107398	0.107398	0.107398	0.107398	0.107398	0.107398	0.107398	0.107398	0.107398	0.107398	0.107398	0.107398	0.107398	0.107398	0.107398
	12h storage (TWh)	0.429591	0.429591	0.429591	0.429591	0.429591	0.429591	0.429591	0.429591	0.429591	0.429591	0.429591	0.429591	0.429591	0.429591	0.429591	0.429591	0.429591	0.429591	0.429591	0.429591	0.429591
Poland	Solar capacity (TW)	0	0.00468345	0.0093669	0.0140504	0.0187338	0.0234173	0.0281007	0.0327842	0.0374676	0.0421511	0.0468345	0.051518	0.0562014	0.0608849	0.0655683	0.0702518	0.0749352	0.0796187	0.0843021	0.0889856	0.093669
	Wind capacity (TW)	0.056123	0.0533168	0.0505107	0.0477045	0.0448984	0.0420922	0.0392861	0.0364799	0.0336738	0.0308676	0.0280615	0.0252553	0.0224492	0.019643	0.0168369	0.0140307	0.0112246	0.00841845	0.0056123	0.00280615	0
	3h storage (TWh)	0.0534051	0.0534051	0.0534051	0.0534051	0.0534051	0.0534051	0.0534051	0.0534051	0.0534051	0.0534051	0.0534051	0.0534051	0.0534051	0.0534051	0.0534051	0.0534051	0.0534051	0.0534051	0.0534051	0.0534051	0.0534051
	12h storage (TWh)	0.21362	0.21362	0.21362	0.21362	0.21362	0.21362	0.21362	0.21362	0.21362	0.21362	0.21362	0.21362	0.21362	0.21362	0.21362	0.21362	0.21362	0.21362	0.21362	0.21362	0.21362
Russia	Solar capacity (TW)	0	0.0375757	0.0751514	0.112727	0.150303	0.187879	0.225454	0.26303	0.300606	0.338181	0.375757	0.413333	0.450908	0.488484	0.52606	0.563636	0.601211	0.638787	0.676363	0.713938	0.751514
	Wind capacity (TW)	0.407143	0.386786	0.366429	0.346072	0.325715	0.305357	0.285	0.264643	0.244286	0.223929	0.203572	0.183214	0.162857	0.1425	0.122143	0.101786	0.0814286	0.0610715	0.0407143	0.0203572	0
	3h storage (TWh)	0.364701	0.364701	0.364701	0.364701	0.364701	0.364701	0.364701	0.364701	0.364701	0.364701	0.364701	0.364701	0.364701	0.364701	0.364701	0.364701	0.364701	0.364701	0.364701	0.364701	0.364701
	12h storage (TWh)	1.4588	1.4588	1.4588	1.4588	1.4588	1.4588	1.4588	1.4588	1.4588	1.4588	1.4588	1.4588	1.4588	1.4588	1.4588	1.4588	1.4588	1.4588	1.4588	1.4588	1.4588
Spain	Solar capacity (TW)	0	0.00573095	0.0114619	0.0171928	0.0229238	0.0286547	0.0343857	0.0401166	0.0458476	0.0515785	0.0573095	0.0630404	0.0687714	0.0745023	0.0802333	0.0859642	0.0916952	0.0974261	0.103157	0.108888	0.114619
	Wind capacity (TW)	0.114693	0.108959	0.103224	0.0974895	0.0917548	0.0860201	0.0802854	0.0745508	0.0688161	0.0630814	0.0573467	0.0516121	0.0458774	0.0401427	0.034408	0.0286734	0.0229387	0.017204	0.0114693	0.00573467	0
	3h storage (TWh)	0.0865734	0.0865734	0.0865734	0.0865734	0.0865734	0.0865734	0.0865734	0.0865734	0.0865734	0.0865734	0.0865734	0.0865734	0.0865734	0.0865734	0.0865734	0.0865734	0.0865734	0.0865734	0.0865734	0.0865734	0.0865734
	12h storage (TWh)	0.346294	0.346294	0.346294	0.346294	0.346294	0.346294	0.346294	0.346294	0.346294	0.346294	0.346294	0.346294	0.346294	0.346294	0.346294	0.346294	0.346294	0.346294	0.346294	0.346294	0.346294
Sweden	Solar capacity (TW)	0	0.0048189	0.0096378	0.0144567	0.0192756	0.0240945	0.0289134	0.0337323	0.0385512	0.0433701	0.048189	0.0530079	0.0578268	0.0626457	0.0674646	0.0722835	0.0771024	0.0819213	0.0867402	0.0915591	0.096378
	Wind capacity (TW)	0.0875301	0.0831536	0.0787771	0.0744006	0.0700241	0.0656476	0.0612711	0.0568945	0.052518	0.0481415	0.043765	0.0393885	0.035012	0.0306355	0.026259	0.0218825	0.017506	0.0131295	0.00875301	0.0043765	0
	3h storage (TWh)	0.0475942	0.0475942	0.0475942	0.0475942	0.0475942	0.0475942	0.0475942	0.0475942	0.0475942	0.0475942	0.0475942	0.0475942	0.0475942	0.0475942	0.0475942	0.0475942	0.0475942	0.0475942	0.0475942	0.0475942	0.0475942
	12h storage (TWh)	0.190377	0.190377	0.190377	0.190377	0.190377	0.190377	0.190377	0.190377	0.190377	0.190377	0.190377	0.190377	0.190377	0.190377	0.190377	0.190377	0.190377	0.190377	0.190377	0.190377	0.190377
Turkey	Solar capacity (TW)	0	0.00605387	0.0121077	0.0181616	0.0242155	0.0302693	0.0363232	0.0423771	0.0484309	0.0544848	0.0605387	0.0665925	0.0726464	0.0787003	0.0847541	0.090808	0.0968619	0.102916	0.10897	0.115023	0.121077
	Wind capacity (TW)	0.180915	0.171869	0.162823	0.153778	0.144732	0.135686	0.12664	0.117595	0.108549	0.0995031	0.0904574	0.0814117	0.0723659	0.0633202	0.0542744	0.0452287	0.036183	0.0271372	0.0180915	0.00904574	0
	3h storage (TWh)	0.0938981	0.0938981	0.0938981	0.0938981	0.0938981	0.0938981	0.0938981	0.0938981	0.0938981	0.0938981	0.0938981	0.0938981	0.0938981	0.0938981	0.0938981	0.0938981	0.0938981	0.0938981	0.0938981	0.0938981	0.0938981
	12h storage (TWh)	0.375593	0.375593	0.375593	0.375593	0.375593	0.375593	0.375593	0.375593	0.375593	0.375593	0.375593	0.375593	0.375593	0.375593	0.375593	0.375593	0.375593	0.375593	0.375593	0.375593	0.375593
United Kingdom	Solar capacity (TW)	0	0.0110827	0.0221655	0.0332482	0.0443309	0.0554137	0.0664964	0.0775792	0.0886619	0.0997446	0.110827	0.12191	0.132993	0.144076	0.155158	0.166241	0.177324	0.188407	0.199489	0.210572	0.221655
	Wind capacity (TW)	0.0873524	0.0829847	0.0786171	0.0742495	0.0698819	0.0655143	0.0611467	0.056779	0.0524114	0.0480438	0.0436762	0.0393086	0.0349409	0.0305733	0.0262057	0.0218381	0.0174705	0.0131029	0.00873524	0.00436762	0
	3h storage (TWh)	0.116737	0.116737	0.116737	0.116737	0.116737	0.116737	0.116737	0.116737	0.116737	0.116737	0.116737	0.116737	0.116737	0.116737	0.116737	0.116737	0.116737	0.116737	0.116737	0.116737	0.116737
	12h storage (TWh)	0.466947	0.466947	0.466947	0.466947	0.466947	0.466947	0.466947	0.466947	0.466947	0.466947	0.466947	0.466947	0.466947	0.466947	0.466947	0.466947	0.466947	0.466947	0.466947	0.466947	0.466947
Ukraine	Solar capacity (TW)	0	0.00485132	0.00970264	0.014554	0.0194053	0.0242566	0.0291079	0.0339592	0.0388105	0.0436619	0.0485132	0.0533645	0.0582158	0.0630671	0.0679184	0.0727698	0.0776211	0.0824724	0.0873237	0.092175	0.0970264
	Wind capacity (TW)	0.0627239	0.0595877	0.0564515	0.0533153	0.0501791	0.0470429	0.0439067	0.0407705	0.0376343	0.0344981	0.0313619	0.0282257	0.0250896	0.0219534	0.0188172	0.015681	0.0125448	0.00940858	0.00627239	0.00313619	0
	3h storage (TWh)	0.0596059	0.0596059	0.0596059	0.0596059	0.0596059	0.0596059	0.0596059	0.0596059	0.0596059	0.0596059	0.0596059	0.0596059	0.0596059	0.0596059	0.0596059	0.0596059	0.0596059	0.0596059	0.0596059	0.0596059	0.0596059
	12h storage (TWh)	0.238423	0.238423	0.238423	0.238423	0.238423	0.238423	0.238423	0.238423	0.238423	0.238423	0.238423	0.238423	0.238423	0.238423	0.238423	0.238423	0.238423	0.238423	0.238423	0.238423	0.238423
Australia	Solar capacity (TW)	0	0.00732422	0.0146484	0.0219727	0.0292969	0.0366211	0.0439453	0.0512696	0.0585938	0.065918	0.0732422	0.0805665	0.0878907	0.0952149	0.102539	0.109863	0.117188	0.124512	0.131836	0.13916	0.146484
	Wind capacity (TW)	0.11037	0.104852	0.0993332	0.0938147	0.0882962	0.0827777	0.0772592	0.0717406	0.0662221	0.0607036	0.0551851	0.0496666	0.0441481	0.0386296	0.0331111	0.0275926	0.022074	0.0165555	0.011037	0.00551851	0
	3h storage (TWh)	0.129074	0.129074	0.129074	0.129074	0.129074	0.129074	0.129074	0.129074	0.129074	0.129074	0.129074	0.129074	0.129074	0.129074	0.129074	0.129074	0.129074	0.129074	0.129074	0.129074	0.129074
	12h storage (TWh)	0.516297	0.516297	0.516297	0.516297	0.516297	0.516297	0.516297	0.516297	0.516297	0.516297	0.516297	0.516297	0.516297	0.516297	0.516297	0.516297	0.516297	0.516297	0.516297	0.516297	0.516297
New Zealand	Solar capacity (TW)	0	0.0010357	0.0020714	0.0031071	0.0041428	0.0051785	0.00621419	0.00724989	0.00828559	0.00932129	0.010357	0.0113927	0.0124284	0.0134641	0.0144998	0.0155355	0.0165712	0.0176069	0.0186426	0.0196783	0.020714
	Wind capacity (TW)	0.0148469	0.0141045	0.0133622	0.0126198	0.0118775	0.0111351	0.0103928	0.00965045	0.00890811	0.00816577	0.00742343	0.00668108	0.00593874	0.0051964	0.00445406	0.00371171	0.00296937	0.00222703	0.00148469	0.000742343	0
	3h storage (TWh)	0.0134501	0.0134501	0.0134501	0.0134501	0.0134501	0.0134501	0.0134501	0.0134501	0.0134501	0.0134501	0.0134501	0.0134501	0.0134501	0.0134501	0.0134501	0.0134501	0.0134501	0.0134501	0.0134501	0.0134501	0.0134501
	12h storage (TWh)	0.0538005	0.0538005	0.0538005	0.0538005	0.0538005	0.0538005	0.0538005	0.0538005	0.0538005	0.0538005	0.0538005	0.0538005	0.0538005	0.0538005	0.0538005	0.0538005	0.0538005	0.0538005	0.0538005	0.0538005	0.0538005
Algeria	Solar capacity (TW)	0	0.00198167	0.00396333	0.005945	0.00792667	0.00990833	0.01189	0.0138717	0.0158533	0.017835	0.0198167	0.0217983	0.02378	0.0257617	0.0277433	0.029725	0.0317067	0.0336883	0.03567	0.0376517	0.0396333
	Wind capacity (TW)	0.0318827	0.0302886	0.0286945	0.0271003	0.0255062	0.023912	0.0223179	0.0207238	0.0191296	0.0175355	0.0159414	0.0143472	0.0127531	0.011159	0.00956482	0.00797068	0.00637654	0.00478241	0.00318827	0.00159414	0
	3h storage (TWh)	0.0341857	0.0341857	0.0341857	0.0341857	0.0341857	0.0341857	0.0341857	0.0341857	0.0341857	0.0341857	0.0341857	0.0341857	0.0341857	0.0341857	0.0341857	0.0341857	0.0341857	0.0341857	0.0341857	0.0341857	0.0341857
	12h storage (TWh)	0.136743	0.136743	0.136743	0.136743	0.136743	0.136743	0.136743	0.136743	0.136743	0.136743	0.136743	0.136743	0.136743	0.136743	0.136743	0.136743	0.136743	0.136743	0.136743	0.136743	0.136743
Egypt	Solar capacity (TW)	0	0.00492958	0.00985915	0.0147887	0.0197183	0.0246479	0.0295775	0.034507	0.0394366	0.0443662	0.0492958	0.0542254	0.0591549	0.0640845	0.0690141	0.0739437	0.0788732	0.0838028	0.0887324	0.093662	0.0985915
	Wind capacity (TW)	0.0835905	0.079411	0.0752315	0.071052	0.0668724	0.0626929	0.0585134	0.0543339	0.0501543	0.0459748	0.0417953	0.0376157	0.0334362	0.0292567	0.0250772	0.0208976	0.0167181	0.0125386	0.00835905	0.00417953	0
	3h storage (TWh)	0.0893879	0.0893879	0.0893879	0.0893879	0.0893879	0.0893879	0.0893879	0.0893879	0.0893879	0.0893879	0.0893879	0.0893879	0.0893879	0.0893879	0.0893879	0.0893879	0.0893879	0.0893879	0.0893879	0.0893879	0.0893879
	12h storage (TWh)	0.357552	0.357552	0.357552	0.357552	0.357552	0.357552	0.357552	0.357552	0.357552	0.357552	0.357552	0.357552	0.357552	0.357552	0.357552	0.357552	0.357552	0.357552	0.357552	0.357552	0.357552
Libya	Solar capacity (TW)	0	0.000481694	0.000963388	0.00144508	0.00192678	0.00240847	0.00289016	0.00337186	0.00385355	0.00433525	0.00481694	0.00529863	0.00578033	0.00626202	0.00674371	0.00722541	0.0077071	0.0081888	0.00867049	0.00915218	0.00963388
	Wind capacity (TW)	0.00853316	0.00810651	0.00767985	0.00725319	0.00682653	0.00639987	0.00597321	0.00554656	0.0051199	0.00469324	0.00426658	0.00383992	0.00341327	0.00298661	0.00255995	0.00213329	0.00170663	0.00127997	0.000853316	0.000426658	0
	3h storage (TWh)	0.00842478	0.00842478	0.00842478	0.00842478	0.00842478	0.00842478	0.00842478	0.00842478	0.00842478	0.00842478	0.00842478	0.00842478	0.00842478	0.00842478	0.00842478	0.00842478	0.00842478	0.00842478	0.00842478	0.00842478	0.00842478
	12h storage (TWh)	0.0336991	0.0336991	0.0336991	0.0336991	0.0336991	0.0336991	0.0336991	0.0336991	0.0336991	0.0336991	0.0336991	0.0336991	0.0336991	0.0336991	0.0336991	0.0336991	0.0336991	0.0336991	0.0336991	0.0336991	0.0336991
Morocco	Solar capacity (TW)	0	0.000519799	0.0010396	0.0015594	0.0020792	0.002599	0.00311879	0.00363859	0.00415839	0.00467819	0.00519799	0.00571779	0.00623759	0.00675739	0.00727719	0.00779699	0.00831678	0.00883658	0.00935638	0.00987618	0.010396
	Wind capacity (TW)	0.0112876	0.0107232	0.0101588	0.00959444	0.00903006	0.00846568	0.0079013	0.00733692	0.00677254	0.00620816	0.00564379	0.00507941	0.00451503	0.00395065	0.00338627	0.00282189	0.00225751	0.00169314	0.00112876	0.000564379	0
	3h storage (TWh)	0.00942731	0.00942731	0.00942731	0.00942731	0.00942731	0.00942731	0.00942731	0.00942731	0.00942731	0.00942731	0.00942731	0.00942731	0.00942731	0.00942731	0.00942731	0.00942731	0.00942731	0.00942731	0.00942731	0.00942731	0.00942731
	12h storage (TWh)	0.0377092	0.0377092	0.0377092	0.0377092	0.0377092	0.0377092	0.0377092	0.0377092	0.0377092	0.0377092	0.0377092	0.0377092	0.0377092	0.0377092	0.0377092	0.0377092	0.0377092	0.0377092	0.0377092	0.0377092	0.0377092
Mozambique	Solar capacity (TW)	0	0.000375434	0.000750868	0.0011263	0.00150174	0.00187717	0.0022526	0.00262804	0.00300347	0.00337891	0.00375434	0.00412977	0.00450521	0.00488064	0.00525608	0.00563151	0.00600695	0.00638238	0.00675781	0.00713325	0.00750868
	Wind capacity (TW)	0.00844042	0.0080184	0.00759638	0.00717436	0.00675233	0.00633031	0.00590829	0.00548627	0.00506425	0.00464223	0.00422021	0.00379819	0.00337617	0.00295415	0.00253213	0.0021101	0.00168808	0.00126606	0.000844042	0.000422021	0
	3h storage (TWh)	0.00621574	0.00621574	0.00621574	0.00621574	0.00621574	0.00621574	0.00621574	0.00621574	0.00621574	0.00621574	0.00621574	0.00621574	0.00621574	0.00621574	0.00621574	0.00621574	0.00621574	0.00621574	0.00621574	0.00621574	0.00621574
	12h storage (TWh)	0.0248629	0.0248629	0.0248629	0.0248629	0.0248629	0.0248629	0.0248629	0.0248629	0.0248629	0.0248629	0.0248629	0.0248629	0.0248629	0.0248629	0.0248629	0.0248629	0.0248629	0.0248629	0.0248629	0.0248629	0.0248629
Nigeria	Solar capacity (TW)	0	0.00517932	0.0103586	0.015538	0.0207173	0.0258966	0.0310759	0.0362553	0.0414346	0.0466139	0.0517932	0.0569725	0.0621519	0.0673312	0.0725105	0.0776898	0.0828691	0.0880485	0.0932278	0.0984071	0.103586
	Wind capacity (TW)	0.104844	0.0996021	0.0943599	0.0891177	0.0838754	0.0786332	0.073391	0.0681488	0.0629066	0.0576644	0.0524222	0.0471799	0.0419377	0.0366955	0.0314533	0.0262111	0.0209689	0.0157266	0.0104844	0.00524222	0
	3h storage (TWh)	0.0719397	0.0719397	0.0719397	0.0719397	0.0719397	0.0719397	0.0719397	0.0719397	0.0719397	0.0719397	0.0719397	0.0719397	0.0719397	0.0719397	0.0719397	0.0719397	0.0719397	0.0719397	0.0719397	0.0719397	0.0719397
	12h storage (TWh)	0.287759	0.287759	0.287759	0.287759	0.287759	0.287759	0.287759	0.287759	0.287759	0.287759	0.287759	0.287759	0.287759	0.287759	0.287759	0.287759	0.287759	0.287759	0.287759	0.287759	0.287759
South Africa	Solar capacity (TW)	0	0.00475966	0.00951931	0.014279	0.0190386	0.0237983	0.0285579	0.0333176	0.0380772	0.0428369	0.0475966	0.0523562	0.0571159	0.0618755	0.0666352	0.0713948	0.0761545	0.0809141	0.0856738	0.0904334	0.0951931
	Wind capacity (TW)	0.0852806	0.0810166	0.0767526	0.0724885	0.0682245	0.0639605	0.0596964	0.0554324	0.0511684	0.0469043	0.0426403	0.0383763	0.0341123	0.0298482	0.0255842	0.0213202	0.0170561	0.0127921	0.00852806	0.00426403	0
	3h storage (TWh)	0.0862249	0.0862249	0.0862249	0.0862249	0.0862249	0.0862249	0.0862249	0.0862249	0.0862249	0.0862249	0.0862249	0.0862249	0.0862249	0.0862249	0.0862249	0.0862249	0.0862249	0.0862249	0.0862249	0.0862249	0.0862249
	12h storage (TWh)	0.344899	0.344899	0.344899	0.344899	0.344899	0.344899	0.344899	0.344899	0.344899	0.344899	0.344899	0.344899	0.344899	0.344899	0.344899	0.344899	0.344899	0.344899	0.344899	0.344899	0.344899
Sudan	Solar capacity (TW)	0	0.000608294	0.00121659	0.00182488	0.00243318	0.00304147	0.00364977	0.00425806	0.00486636	0.00547465	0.00608294	0.00669124	0.00729953	0.00790783	0.00851612	0.00912442	0.00973271	0.010341	0.0109493	0.0115576	0.0121659
	Wind capacity (TW)	0.0105407	0.0100137	0.00948667	0.00895964	0.0084326	0.00790556	0.00737852	0.00685149	0.00632445	0.00579741	0.00527037	0.00474334	0.0042163	0.00368926	0.00316222	0.00263519	0.00210815	0.00158111	0.00105407	0.000527037	0
	3h storage (TWh)	0.0108112	0.0108112	0.0108112	0.0108112	0.0108112	0.0108112	0.0108112	0.0108112	0.0108112	0.0108112	0.0108112	0.0108112	0.0108112	0.0108112	0.0108112	0.0108112	0.0108112	0.0108112	0.0108112	0.0108112	0.0108112
	12h storage (TWh)	0.0432448	0.0432448	0.0432448	0.0432448	0.0432448	0.0432448	0.0432448	0.0432448	0.0432448	0.0432448	0.0432448	0.0432448	0.0432448	0.0432448	0.0432448	0.0432448	0.0432448	0.0432448	0.0432448	0.0432448	0.0432448
Tunisia	Solar capacity (TW)	0	0.0003072	0.0006144	0.0009216	0.0012288	0.001536	0.0018432	0.0021504	0.0024576	0.0027648	0.003072	0.0033792	0.0036864	0.0039936	0.0043008	0.004608	0.0049152	0.0052224	0.0055296	0.0058368	0.006144
	Wind capacity (TW)	0.00502331	0.00477215	0.00452098	0.00426981	0.00401865	0.00376748	0.00351632	0.00326515	0.00301399	0.00276282	0.00251166	0.00226049	0.00200932	0.00175816	0.00150699	0.00125583	0.00100466	0.000753497	0.000502331	0.000251166	0
	3h storage (TWh)	0.00509908	0.00509908	0.00509908	0.00509908	0.00509908	0.00509908	0.00509908	0.00509908	0.00509908	0.00509908	0.00509908	0.00509908	0.00509908	0.00509908	0.00509908	0.00509908	0.00509908	0.00509908	0.00509908	0.00509908	0.00509908
	12h storage (TWh)	0.0203963	0.0203963	0.0203963	0.0203963	0.0203963	0.0203963	0.0203963	0.0203963	0.0203963	0.0203963	0.0203963	0.0203963	0.0203963	0.0203963	0.0203963	0.0203963	0.0203963	0.0203963	0.0203963	0.0203963	0.0203963
Ghana	Solar capacity (TW)	0	0.00079589	0.00159178	0.00238767	0.00318356	0.00397945	0.00477534	0.00557123	0.00636712	0.00716301	0.0079589	0.00875479	0.00955068	0.0103466	0.0111425	0.0119384	0.0127342	0.0135301	0.014326	0.0151219	0.0159178
	Wind capacity (TW)	0.0214653	0.020392	0.0193187	0.0182455	0.0171722	0.016099	0.0150257	0.0139524	0.0128792	0.0118059	0.0107326	0.00965937	0.00858611	0.00751285	0.00643958	0.00536632	0.00429306	0.00321979	0.00214653	0.00107326	0
	3h storage (TWh)	0.0093835	0.0093835	0.0093835	0.0093835	0.0093835	0.0093835	0.0093835	0.0093835	0.0093835	0.0093835	0.0093835	0.0093835	0.0093835	0.0093835	0.0093835	0.0093835	0.0093835	0.0093835	0.0093835	0.0093835	0.0093835
	12h storage (TWh)	0.037534	0.037534	0.037534	0.037534	0.037534	0.037534	0.037534	0.037534	0.037534	0.037534	0.037534	0.037534	0.037534	0.037534	0.037534	0.037534	0.037534	0.037534	0.037534	0.037534	0.037534
Argentina	Solar capacity (TW)	0	0.00281998	0.00563996	0.00845994	0.0112799	0.0140999	0.0169199	0.0197399	0.0225598	0.0253798	0.0281998	0.0310198	0.0338398	0.0366597	0.0394797	0.0422997	0.0451197	0.0479397	0.0507596	0.0535796	0.0563996
	Wind capacity (TW)	0.0358119	0.0340213	0.0322307	0.0304401	0.0286495	0.0268589	0.0250683	0.0232777	0.0214871	0.0196965	0.0179059	0.0161154	0.0143248	0.0125342	0.0107436	0.00895297	0.00716238	0.00537178	0.00358119	0.00179059	0
	3h storage (TWh)	0.0452451	0.0452451	0.0452451	0.0452451	0.0452451	0.0452451	0.0452451	0.0452451	0.0452451	0.0452451	0.0452451	0.0452451	0.0452451	0.0452451	0.0452451	0.0452451	0.0452451	0.0452451	0.0452451	0.0452451	0.0452451
	12h storage (TWh)	0.180981	0.180981	0.180981	0.180981	0.180981	0.180981	0.180981	0.180981	0.180981	0.180981	0.180981	0.180981	0.180981	0.180981	0.180981	0.180981	0.180981	0.180981	0.180981	0.180981	0.180981
Brazil	Solar capacity (TW)	0	0.0129628	0.0259255	0.0388883	0.051851	0.0648138	0.0777765	0.0907393	0.103702	0.116665	0.129628	0.14259	0.155553	0.168516	0.181479	0.194441	0.207404	0.220367	0.23333	0.246292	0.259255
	Wind capacity (TW)	0.37235	0.353732	0.335115	0.316497	0.29788	0.279262	0.260645	0.242027	0.22341	0.204792	0.186175	0.167557	0.14894	0.130322	0.111705	0.0930874	0.0744699	0.0558525	0.037235	0.0186175	0
	3h storage (TWh)	0.189827	0.189827	0.189827	0.189827	0.189827	0.189827	0.189827	0.189827	0.189827	0.189827	0.189827	0.189827	0.189827	0.189827	0.189827	0.189827	0.189827	0.189827	0.189827	0.189827	0.189827
	12h storage (TWh)	0.75931	0.75931	0.75931	0.75931	0.75931	0.75931	0.75931	0.75931	0.75931	0.75931	0.75931	0.75931	0.75931	0.75931	0.75931	0.75931	0.75931	0.75931	0.75931	0.75931	0.75931
Canada	Solar capacity (TW)	0	0.00718279	0.0143656	0.0215484	0.0287311	0.0359139	0.0430967	0.0502795	0.0574623	0.0646451	0.0718279	0.0790107	0.0861934	0.0933762	0.100559	0.107742	0.114925	0.122107	0.12929	0.136473	0.143656
	Wind capacity (TW)	0.0772412	0.0733792	0.0695171	0.065655	0.061793	0.0579309	0.0540688	0.0502068	0.0463447	0.0424827	0.0386206	0.0347585	0.0308965	0.0270344	0.0231724	0.0193103	0.0154482	0.0115862	0.00772412	0.00386206	0
	3h storage (TWh)	0.0730864	0.0730864	0.0730864	0.0730864	0.0730864	0.0730864	0.0730864	0.0730864	0.0730864	0.0730864	0.0730864	0.0730864	0.0730864	0.0730864	0.0730864	0.0730864	0.0730864	0.0730864	0.0730864	0.0730864	0.0730864
	12h storage (TWh)	0.292345	0.292345	0.292345	0.292345	0.292345	0.292345	0.292345	0.292345	0.292345	0.292345	0.292345	0.292345	0.292345	0.292345	0.292345	0.292345	0.292345	0.292345	0.292345	0.292345	0.292345
Chile	Solar capacity (TW)	0	0.000955919	0.00191184	0.00286776	0.00382368	0.00477959	0.00573551	0.00669143	0.00764735	0.00860327	0.00955919	0.0105151	0.011471	0.0124269	0.0133829	0.0143388	0.0152947	0.0162506	0.0172065	0.0181625	0.0191184
	Wind capacity (TW)	0.0210001	0.0199501	0.0189001	0.0178501	0.0168001	0.0157501	0.0147001	0.0136501	0.0126	0.01155	0.0105	0.00945004	0.00840003	0.00735003	0.00630002	0.00525002	0.00420002	0.00315001	0.00210001	0.00105	0
	3h storage (TWh)	0.0188087	0.0188087	0.0188087	0.0188087	0.0188087	0.0188087	0.0188087	0.0188087	0.0188087	0.0188087	0.0188087	0.0188087	0.0188087	0.0188087	0.0188087	0.0188087	0.0188087	0.0188087	0.0188087	0.0188087	0.0188087
	12h storage (TWh)	0.0752349	0.0752349	0.0752349	0.0752349	0.0752349	0.0752349	0.0752349	0.0752349	0.0752349	0.0752349	0.0752349	0.0752349	0.0752349	0.0752349	0.0752349	0.0752349	0.0752349	0.0752349	0.0752349	0.0752349	0.0752349
Colombia	Solar capacity (TW)	0	0.00153598	0.00307197	0.00460795	0.00614394	0.00767992	0.00921591	0.0107519	0.0122879	0.0138239	0.0153598	0.0168958	0.0184318	0.0199678	0.0215038	0.0230398	0.0245758	0.0261117	0.0276477	0.0291837	0.0307197
	Wind capacity (TW)	0.0560452	0.053243	0.0504407	0.0476384	0.0448362	0.0420339	0.0392317	0.0364294	0.0336271	0.0308249	0.0280226	0.0252203	0.0224181	0.0196158	0.0168136	0.0140113	0.011209	0.00840678	0.00560452	0.00280226	0
	3h storage (TWh)	0.0187926	0.0187926	0.0187926	0.0187926	0.0187926	0.0187926	0.0187926	0.0187926	0.0187926	0.0187926	0.0187926	0.0187926	0.0187926	0.0187926	0.0187926	0.0187926	0.0187926	0.0187926	0.0187926	0.0187926	0.0187926
	12h storage (TWh)	0.0751702	0.0751702	0.0751702	0.0751702	0.0751702	0.0751702	0.0751702	0.0751702	0.0751702	0.0751702	0.0751702	0.0751702	0.0751702	0.0751702	0.0751702	0.0751702	0.0751702	0.0751702	0.0751702	0.0751702	0.0751702
Mexico	Solar capacity (TW)	0	0.00736432	0.0147286	0.0220929	0.0294573	0.0368216	0.0441859	0.0515502	0.0589145	0.0662788	0.0736432	0.0810075	0.0883718	0.0957361	0.1031	0.110465	0.117829	0.125193	0.132558	0.139922	0.147286
	Wind capacity (TW)	0.211016	0.200465	0.189914	0.179364	0.168813	0.158262	0.147711	0.13716	0.12661	0.116059	0.105508	0.0949572	0.0844064	0.0738556	0.0633048	0.052754	0.0422032	0.0316524	0.0211016	0.0105508	0
	3h storage (TWh)	0.121317	0.121317	0.121317	0.121317	0.121317	0.121317	0.121317	0.121317	0.121317	0.121317	0.121317	0.121317	0.121317	0.121317	0.121317	0.121317	0.121317	0.121317	0.121317	0.121317	0.121317
	12h storage (TWh)	0.485269	0.485269	0.485269	0.485269	0.485269	0.485269	0.485269	0.485269	0.485269	0.485269	0.485269	0.485269	0.485269	0.485269	0.485269	0.485269	0.485269	0.485269	0.485269	0.485269	0.485269
Paraguay	Solar capacity (TW)	0	0.000348166	0.000696332	0.0010445	0.00139266	0.00174083	0.00208899	0.00243716	0.00278533	0.00313349	0.00348166	0.00382982	0.00417799	0.00452616	0.00487432	0.00522249	0.00557065	0.00591882	0.00626698	0.00661515	0.00696332
	Wind capacity (TW)	0.00566775	0.00538437	0.00510098	0.00481759	0.0045342	0.00425082	0.00396743	0.00368404	0.00340065	0.00311726	0.00283388	0.00255049	0.0022671	0.00198371	0.00170033	0.00141694	0.00113355	0.000850163	0.000566775	0.000283388	0
	3h storage (TWh)	0.00508921	0.00508921	0.00508921	0.00508921	0.00508921	0.00508921	0.00508921	0.00508921	0.00508921	0.00508921	0.00508921	0.00508921	0.00508921	0.00508921	0.00508921	0.00508921	0.00508921	0.00508921	0.00508921	0.00508921	0.00508921
	12h storage (TWh)	0.0203568	0.0203568	0.0203568	0.0203568	0.0203568	0.0203568	0.0203568	0.0203568	0.0203568	0.0203568	0.0203568	0.0203568	0.0203568	0.0203568	0.0203568	0.0203568	0.0203568	0.0203568	0.0203568	0.0203568	0.0203568
Peru	Solar capacity (TW)	0	0.00175027	0.00350053	0.0052508	0.00700107	0.00875134	0.0105016	0.0122519	0.0140021	0.0157524	0.0175027	0.0192529	0.0210032	0.0227535	0.0245037	0.026254	0.0280043	0.0297545	0.0315048	0.0332551	0.0350053
	Wind capacity (TW)	0.0990113	0.0940607	0.0891102	0.0841596	0.079209	0.0742585	0.0693079	0.0643573	0.0594068	0.0544562	0.0495056	0.0445551	0.0396045	0.034654	0.0297034	0.0247528	0.0198023	0.0148517	0.00990113	0.00495056	0
	3h storage (TWh)	0.0281481	0.0281481	0.0281481	0.0281481	0.0281481	0.0281481	0.0281481	0.0281481	0.0281481	0.0281481	0.0281481	0.0281481	0.0281481	0.0281481	0.0281481	0.0281481	0.0281481	0.0281481	0.0281481	0.0281481	0.0281481
	12h storage (TWh)	0.112592	0.112592	0.112592	0.112592	0.112592	0.112592	0.112592	0.112592	0.112592	0.112592	0.112592	0.112592	0.112592	0.112592	0.112592	0.112592	0.112592	0.112592	0.112592	0.112592	0.112592
United States	Solar capacity (TW)	0	0.0958934	0.191787	0.28768	0.383574	0.479467	0.575361	0.671254	0.767148	0.863041	0.958934	1.05483	1.15072	1.24661	1.34251	1.4384	1.5343	1.63019	1.72608	1.82198	1.91787
	Wind capacity (TW)	1.26915	1.20569	1.14223	1.07878	1.01532	0.951861	0.888403	0.824946	0.761489	0.698031	0.634574	0.571116	0.507659	0.444202	0.380744	0.317287	0.25383	0.190372	0.126915	0.0634574	0
	3h storage (TWh)	1.40048	1.40048	1.40048	1.40048	1.40048	1.40048	1.40048	1.40048	1.40048	1.40048	1.40048	1.40048	1.40048	1.40048	1.40048	1.40048	1.40048	1.40048	1.40048	1.40048	1.40048
	12h storage (TWh)	5.60192	5.60192	5.60192	5.60192	5.60192	5.60192	5.60192	5.60192	5.60192	5.60192	5.60192	5.60192	5.60192	5.60192	5.60192	5.60192	5.60192	5.60192	5.60192	5.60192	5.60192
Venezuela	Solar capacity (TW)	0	0.00285196	0.00570392	0.00855588	0.0114078	0.0142598	0.0171118	0.0199637	0.0228157	0.0256676	0.0285196	0.0313716	0.0342235	0.0370755	0.0399274	0.0427794	0.0456314	0.0484833	0.0513353	0.0541872	0.0570392
	Wind capacity (TW)	0.0724929	0.0688683	0.0652437	0.061619	0.0579944	0.0543697	0.0507451	0.0471204	0.0434958	0.0398711	0.0362465	0.0326218	0.0289972	0.0253725	0.0217479	0.0181232	0.0144986	0.0108739	0.00724929	0.00362465	0
	3h storage (TWh)	0.0405626	0.0405626	0.0405626	0.0405626	0.0405626	0.0405626	0.0405626	0.0405626	0.0405626	0.0405626	0.0405626	0.0405626	0.0405626	0.0405626	0.0405626	0.0405626	0.0405626	0.0405626	0.0405626	0.0405626	0.0405626
	12h storage (TWh)	0.162251	0.162251	0.162251	0.162251	0.162251	0.162251	0.162251	0.162251	0.162251	0.162251	0.162251	0.162251	0.162251	0.162251	0.162251	0.162251	0.162251	0.162251	0.162251	0.162251	0.162251
